# Supplementary material for: Gut microbiota is associated with the effect of photoperiod on seasonal breeding in male Brandt’s voles (Lasiopodomys brandtii)
Source: Microbiome. 2022 Nov 15;10:194. doi: 10.1186/s40168-022-01381-1 (PMC9664686; doi:10.1186/s40168-022-01381-1)
Supplement: Supplementary file 21 — Additional file 20. Photoperiod experiment and FMT experiment_data. [file 40168_2022_1381_MOESM20_ESM.xlsx]

## Sheet: PP_Body mass
(a) Body mass (g)
Group	ID	Week 0	Week 1	Week 2	Week 3	Week 4	Week 5	Week 6	Week 7	Week 8
LD	LD01	50.9	56.6	62.3	62.9	58.5	59.9	61.6	65.1	64.7
	LD02	52.2	54.5	56.4	67.5	66.8	65.9	67.2	66.5	65.9
	LD03	50	48.9	50.6	57.9	54.7	57.5	58.9	60.2	62.5
	LD04	47.6	53	53.8	55.1	53.8	55.3	56.2	58	58.4
	LD05	59.2	61.8	62	61.9	59.6	61	60.5	58.4	57.7
	LD06	60.6	59.2	65.7	68.4	67	68.6	69.9	66.8	64.3
	LD07	57.8	66.5	66	67.4	65.8	65.9	66.8	64.1	62.7
	LD08	56	60.5	63.7	65	64.3	65.3	65.7	63.9	64.7
	LD09	60.5	65.5	62.8	63.7	61.5	66.5	68.6	68.1	68.5
	LD10	57	63.9	68.5	71.6	68.6	75.7	78.1	79.1	78.7
	LD11	49.4	59.9	66	72.4	73.6	77.9	77	75.9	75.4
	LD12	53.6	59.3	64.4	66.6	65.9	68	66.3	66.4	68
SD	SD01	56.9	63.1	65.5	68.4	66.5	61.7	61.9	56.1	55.7
	SD02	53.6	55.1	56.4	53	49.6	46	45.9	39.4	39.1
	SD03	55.8	58.4	60.1	59.7	56.9	55.1	53.6	50.9	48
	SD04	57.2	61.2	64.4	64.3	63.8	62.5	62	59.9	58.8
	SD05	46.8	45.3	42.8	46.5	45.4	42.5	56.5	55.7	43.9
	SD06	50.6	51.3	55.2	54.5	52.2	51.6	43.5	41.9	59.3
	SD07	60.4	63.6	68.2	68.3	66.6	65.8	67.4	65.3	63.7
	SD08	56.7	57.3	60.1	60.5	60.2	59	60.2	58	55.9
	SD09	56.6	65.5	70.1	73.8	70.9	66.5	64.9	61.7	62.7
	SD10	56.8	58.9	61.2	61.2	57.2	52.9	51.6	48.5	49.7
	SD11	52.5	63	67	68.4	65.9	68.9	69.8	70.8	71.5
	SD12	53.5	64.9	67.8	71.2	70.1	69.9	65.5	62.8	62.3

## Sheet: PP_Food intake
(b) Food intake (two days per cage)
Group	ID	Week 0	Week 1	Week 2	Week 3	Week 4	Week 5	Week 6	Week 7	Week 8
LD	LD01+LD02	29.9	28.9	27.6	29.7	33.7	32.8	33.3	31	34
	LD03+LD04	25.4	26	25.4	25.2	24.9	25.7	30.4	31.9	24.5
	LD05+LD06	32.3	31.2	24	24.8	29.4	29.4	31	27.7	33.7
	LD07+LD08	26.6	25.3	24.6	22	24.4	21.7	28.1	31.6	31.1
	LD09+LD10	29.5	28.7	28.2	30.2	31.4	29.7	32.2	30.8	39
	LD11+LD12	29.7	29.5	30.3	30	28.7	29.7	31.6	38.8	41.9
SD	SD01+SD02	31.1	29.2	30.1	30.3	30.1	26.2	28.7	28.9	31.8
	SD03+SD04	30.4	32.6	32	32.5	29	24.8	20	28.7	31.9
	SD05+SD06	25.6	23.7	23.4	23.1	25.2	25.4	22.8	25.1	27.9
	SD07+SD08	30.5	33.4	33.4	29.9	29.9	21.1	31.7	41.1	40.4
	SD09+SD10	24.5	28.1	23.1	23	27.2	25.2	25.2	26.2	28.2
	SD11+SD12	32.8	29.7	31.1	31	30.9	29.2	28.1	33.3	27.3

## Sheet: PP_Reproductive indices
(c) Reproductive indices
Group	ID	Testis mass (g)	Testis mass/body mass	Epididymis mass (g)	Epididymis mass/body mass	Hormone					Hypothalamus					Testis
						MT (pg/mL)	FSH (mIU/mL)	LH (mIU/mL)	GnRH (mIU/mL)	T (ng/mL)	Dio2	Kiss-1	GPR54	GnRH	RFRP-3	Dio2	Dio3	Dio2/Dio3	Kiss-1	GPR54	GnRH	Stra8
LD	LD01	1.6061	0.0248238	0.195	0.00301391	41.5162	41.6695	6.04964	59.1309	5.3038	2.18113	1.45128	0.639724	1.38522	2.70485	1.5223	0.897729	1.69572	1.14296	1.81109	0.813422	0.746404
	LD02	1.212	0.0183915	0.2056	0.00311988	27.2933	57.6534	5.57276	51.2908	7.845	1.41686	2.23825	0.676984	0.295938	1.18168	0.913193	1.39011	0.65692	3.00552	1.22843	0.988848	0.481041
	LD03	1.0373	0.0165968	0.2968	0.0047488	38.9806	49.2094	5.81994	35.8171	9.6601	0.724233	1.47101	0.679847	0.194243	2.19176	1.85837	0.654146	2.8409	1.69029	1.6626	1.87967	0.738461
	LD04	0.8993	0.015399	0.2412	0.00413014	32.1803	42.4502	4.24196	61.9419	5.3465	1.48452	1.01894	0.443558	2.02466	1.80319	0.98293	0.680278	1.44489	1.79433	1.43396	0.892766	0.393468
	LD05	1.21	0.0209705	0.1785	0.00309359	31.4426	46.5591	5.38799	47.9124	7.2684	1.09156	1.24593	0.663535	1.31148	0.956227	1.49518	0.252122	5.93039	1.40763	1.54632	1.12007	0.568417
	LD06	1.0029	0.0155972	0.2619	0.00407309	47.9016	52.3323	4.54408	47.9382	8.0372	2.49703	2.17456	0.79788	1.17283	0.653588	0.889996	0.69634	1.2781	0.740922	2.25071	0.737806	0.86009
	LD07	1.1369	0.0181324	0.1568	0.0025008	41.6084	54.5717	7.44036	48.9182	9.6388	0.806917	1.60409	0.944998	1.90528	0.488192	1.45063	0.503442	2.88143	2.34171	0.99424	0.361918	0.649418
	LD08	1.0536	0.0162844	0.1511	0.00233539	38.1737	64.9674	5.68261	42.2903	8.7846	1.50006	1.66248	0.659119	1.19813	1.38861	0.857245	0.753062	1.13835	1.29791	1.40818	0.426999	0.509461
	LD09	0.9024	0.0131737	0.1977	0.00288613	41.4701	47.3193	6.27186	29.2666	9.9591	0.854607	1.169	0.710836	0.875621	2.53933	1.97061	0.473804	4.15913	0.997135	2.18811	0.57765	0.711452
	LD10	1.3045	0.0165756	0.256	0.00325286	41.3088	47.4837	5.3805	63.283	7.1616	1.47886	1.45024	1.5055	0.533795	1.16878	1.25625	0.795678	1.57884	1.71317	1.24882	0.681014	1.05604
	LD11	1.3771	0.0182639	0.1955	0.00259284	34.1397	60.3653	6.54401	48.0414	6.4356	1.20581	1.94531	0.650671	0.344681	2.24492	1.59291	0.591862	2.69136	1.90528	1.60002	1.08375	0.629961
	LD12	1.1822	0.0173853	0.1536	0.00225882	50.76	44.895	5.27564	63.0251	5.2398	1.70921	1.07177	1.22547	1.33793	1.25122	1.62638	0.556068	2.92479	1.30435	1.79005	0.961483	0.40239
SD	SD01	1.1005	0.0159032	0.128	0.00184971	52.8116	28.4591	1.81008	61.5035	7.6101	1.00272	1.00899	0.992304	1.02098	1.0693	1.00015	1.00375	0.996414	1.02251	1.00653	1.01003	1.00532
	SD02	0.8884	0.0129693	0.1192	0.00174015	60.6261	39.8204	2.46674	66.3519	6.521	1.2991	0.720298	0.750882	1.16466	0.847077	0.879316	1.00894	0.871528	0.495005	1.3508	0.969752	1.1183
	SD03	0.1643	0.00342292	0.0409	0.000852083	67.3803	27.5551	3.8999	63.6956	8.0585	1.27743	1.10191	1.23738	1.13035	1.00703	1.05491	0.939289	1.12309	0.676996	1.33527	1.76395	1.02663
	SD04	0.9678	0.0164592	0.1203	0.00204592	52.9269	38.259	3.32564	33.8313	4.2361	0.696656	1.71057	0.656008	2.05403	0.796716	1.12387	0.731252	1.53691	1.71222	0.888128	0.947793	0.61226
	SD05	0.6854	0.0156128	0.0704	0.00160364	62.5625	33.0817	1.69273	30.7881	5.4533	0.83888	0.893997	0.502742	0.866537	0.647736	0.605486	1.34627	0.449751	0.824168	1.2055	1.6101	1.28476
	SD06	0.9348	0.0157639	0.1048	0.00176728	50.5756	33.9651	3.64523	47.6803	5.9658	1.02574	1.54528	1.00954	0.80833	1.31558	1.21407	1.00351	1.20982	1.79271	0.907215	1.00145	0.789172
	SD07	0.8343	0.0130973	0.1249	0.00196075	61.8018	32.979	3.72762	45.385	3.446	1.00878	0.743979	1.47536	0.344485	0.867614	0.773474	0.694605	1.11355	1.0874	1.01841	0.682694	0.756156
	SD08	1.0723	0.0191825	0.0409	0.000731664	52.4428	43.1898	3.55035	57.9961	5.4106	0.965362	1.14145	1.36357	0.390707	1.46416	0.590528	1.60664	0.367555	1.00034	0.772891	0.87661	1.72462
	SD09	0.397	0.00633174	0.0594	0.000947368	46.7029	43.3541	1.85503	39.995	6.2007	1.11668	0.693606	0.805559	0.738124	0.710382	0.473407	0.579088	0.817505	0.23361	1.22513	1.19205	0.562066
	SD10	0.2403	0.00483501	0.049	0.000985915	56.4538	40.4779	4.19702	37.3387	7.9518	0.935041	0.649622	0.87184	1.17878	0.92631	1.24766	1.24902	0.99891	0.888953	1.26871	0.516243	0.848228
	SD11	1.0318	0.0144308	0.1898	0.00265454	53.8028	21.6382	1.81757	51.6777	6.2648	1.13288	1.35347	1.09177	1.16473	1.14209	1.36744	0.920188	1.48604	1.10042	0.806151	0.918064	1.12506
	SD12	0.8775	0.0140851	0.1301	0.00208828	68.3024	26.2197	2.52417	36.9518	6.0112	0.963707	0.890899	0.961483	1.30737	1.1487	1.46037	1.02811	1.42043	1.0693	0.95705	0.918064	1.52626

## Sheet: FMT_Body mass
(d) Body mass (g)
Group	ID	Week-1	Week 0	Week 1	Week 2	Week 3	Week 4	Week 5	Week 6	Week 7	Week 8
Con	Con01	52.8	49.05	50.69	51.25	49.79	50.37	50.17	52.17	52.17	51.75
	Con02	59.2	58.81	58.71	60.01	58.11	58.35	57.65	61.42	60.15	63.95
	Con03	48.9	47.43	46.34	46.25	44.89	44.2	44.68	42.98	42.37	43.73
	Con04	46.4	42.46	43.29	45.54	44.55	42.98	43.73	44.4	44.55	41.68
	Con05	60.5	59.19	62.89	65.57	60.99	61.73	60.59	59.15	59.51	59.45
	Con06	56.1	50.87	53.67	55.56	53.71	55.36	57.11	53.59	57.59	58.54
	Con07	54.7	44.54	49.36	50.72	49.5	48.03	48.74	47.71	49.96	48.67
	Con08	66.5	63.41	63.71	64.34	64.2	62.43	60.76	60.44	60.25	57.86
	Con09	54.4	56.18	57.66	59.78	55.46	53.96	53.49	47.89	50.52	49.35
	Con10	55.4	54.21	57.13	59.35	58.59	58.06	56.67	55.21	55.85	56.37
	Con11	58.6	56.37	60.58	63.54	61.65	61.64	65.05	62.65	63.43	64.32
	Con12	57.4	52.37	55.97	57.31	54.38	55.17	59	58.49	59.37	59.15
Ab	Ab01	60.7	50.71	59.87	63.64	63.18	61.47	61.68	62.99	61.87	63.58
	Ab02	64.3	53.51	60.26	67.71	63.9	60.87	61.6	60.19	58.37	59.68
	Ab03	52.3	50.43	51.28	53.87	53.62	53.04	53.73	52.74	55.25	53.57
	Ab04	56.6	52.19	53.29	57.32	58.19	56.83	61.39	60.62	63.19	60.13
	Ab05	54.6	48.24	47.56	47.87	47.68	46.99	45.36	44.53	44.45	41.53
	Ab06	54.4	58.01	58.56	57.75	56.34	55.65	53.34	51.85	51.62	51.21
	Ab07	49.1	47.84	50.52	54.05	49.87	49.66	49.69	52.43	54.73	52.56
	Ab08	55.7	55.18	57.54	59.15	55.72	55.75	58.26	57.92	57.61	58.12
	Ab09	53.2	47.63	58.63	60.37	59.7	59.39	57.77	55.82	54.32	52.79
	Ab10	49.6	44.63	45.87	48.35	48.68	45.74	46.13	44.22	44.66	44.82
	Ab11	57.3	56.39	59.17	61.9	61.73	59.84	58.81	54.88	54.32	52
	Ab12	59.1	51.7	53.35	56.76	61.1	60.66	57.74	57.29	58.26	57.79
F-LD	F-LD01	59.4	60.4	63.81	66.51	69.64	64.99	70.94	68.59	70.27	67.15
	F-LD02	46.3	43.03	41.43	41.86	42.15	41.65	42.37	40.93	41.09	43.53
	F-LD03	52.9	60.4	60.23	52.99	52.75	51.51	50.64	51.13	47.25	49.75
	F-LD04	47.5	43.03	56.22	44.45	41.63	39.15	38.72	39.32	37.26	36.15
	F-LD05	59.2	57.45	59.32	64.33	63.49	61.5	59.27	58.36	57.96	56.25
	F-LD06	56.9	54.22	44.98	60.98	59.43	57.53	54.21	53.64	52.83	50.78
	F-LD07	49.7	48.45	52.17	47.62	47.46	46.96	47.63	46.49	46.63	51.11
	F-LD08	52.6	49.65	64.88	49.57	51.26	51.68	52.97	51.57	51.96	44.95
	F-LD09	55.1	50.37	57.05	55.05	55.09	53.05	54.45	54.28	56.55	56.68
	F-LD10	65.6	62.83	61.75	66.76	66.41	67.45	65.03	66.36	66.42	67.53
	F-LD11	57.8	54.86	53.81	53.36	56.46	66.25	66.81	68.53	69.51	71.21
	F-LD12	69.1	54.52	74.79	67.45	70.37	55.18	58.55	60.95	62.73	58.76
F-SD	F-SD01	49.44	46.76	45.77	46.56	48.78	47.64	48.32	47.2	47.76	48.35
	F-SD02	50.35	49.43	52.19	52.68	51.9	52.79	54.53	52.93	52.09	53.07
	F-SD03	49.3	48.09	49.06	49.47	50.25	51.78	50.41	49.73	48.37	48.26
	F-SD04	51.7	53.82	54.89	55.79	54.32	53.66	53.46	52.25	51.34	50.6
	F-SD05	55.5	54.55	55.22	55.24	57.27	55.95	57.79	58.05	57.41	55.21
	F-SD06	47.7	44.43	49.76	50.31	49.36	49.23	48.97	48.21	50.62	49.37
	F-SD07	64	55.34	56.39	61.97	61.54	60.87	61.8	53.02	52.59	55.76
	F-SD08	56.2	55.35	56.96	59.74	61.56	61.35	65.17	65.96	68.9	70.3
	F-SD09	65.7	55.79	68.66	73.06	76.05	78.25	81.6	85.17	86.27	87.76
	F-SD10	54.1	50.83	52.11	55.63	58.02	55.61	58.81	59.34	59.61	60.49
	F-SD11	64.4	62.51	63.63	63.45	65.9	65.23	62.36	66.08	71.35	71.65
	F-SD12	57.1	55.64	55.92	56.5	55.57	54.17	53.37	50.47	51.41	53.59

## Sheet: FMT_Food intake
(e) Food intake (two days per cage)
Group	ID	Week-1	Week 0	Week 1	Week 2	Week 3	Week 4	Week 5	Week 6	Week 7	Week 8
Con	Con01+Con02	32.86	27.08	29.08	30.11	30.53	28.23	30.61	32.2	31.71	27.92
	Con03+Con04	25.21	25.32	25.22	26.5	30.24	26.55	24.78	23.76	26.32	25.06
	Con05+Con06	26.37	30	33.15	36.79	29.11	29.22	31.65	18.77	31.05	26.39
	Con07+Con08	34.59	35.1	35.17	31.77	36.76	22.09	28.19	28.84	25.08	25.13
	Con09+Con10	30.99	31.61	32.79	34.43	31.09	28.65	26.76	19.16	27.42	28.46
	Con11+Con12	28.75	35.59	33.65	34.56	30.2	29.78	30.26	30.81	29.63	28.63
Ab	Ab01+Ab02	34.48	24.21	28.94	31.35	38.09	31.76	32.67	34.39	32.21	30.41
	Ab03+Ab04	24.02	33.48	28.56	27.97	34.96	33.45	30.65	29.65	33.79	28.37
	Ab05+Ab06	31.83	27.13	29.15	27.57	31.22	29.45	26.31	26.07	23.55	21.32
	Ab07+Ab08	23.65	32.48	31.15	34.83	32.64	32.18	29.79	30.71	35.4	21.96
	Ab09+Ab10	31.85	32.72	39.95	41.54	41.23	32.25	28.69	29.6	27.87	26.92
	Ab11+Ab12	43.5	33.78	35.54	36.62	43.08	30.42	32.74	33.04	34.04	34.11
F-LD	F-LD01+F-LD02	34.68	34.37	36.45	38.52	40.08	38.09	39.92	36.91	35.38	37.38
	F-LD03+F-LD04	32.75	25.29	28.81	30.37	31.57	27.9	25.78	27.43	25.22	25.35
	F-LD05+F-LD06	33.12	30.71	29.98	36.47	31.4	30.03	27.26	28.07	28.46	30.38
	F-LD07+F-LD08	27.6	31.1	32.71	30.14	29.15	24.79	27.98	28	29.48	23.11
	F-LD09+F-LD10	33.9	38.13	35.11	29.23	38.51	29.11	30.71	35.3	36.2	32.41
	F-LD11+F-LD12	23.3	29.68	36.69	41.2	34.59	26.43	27.9	31.91	34.11	28.84
F-SD	F-SD01+F-SD02	29.06	27.4	32.82	34.63	33.12	24.14	28.49	26.34	27.4	25
	F-SD03+F-SD04	36.73	24.51	29.64	29.94	28.77	24.7	24.87	24.17	24.39	25.52
	F-SD05+F-SD06	31.65	31.43	32.75	31.6	30.91	28.61	26.88	28.06	28.8	25.81
	F-SD07+F-SD08	24.15	38.11	34.93	32.18	41.4	32.76	34.5	36.63	34.28	37.41
	F-SD09+F-SD10	32.28	34.52	32.18	26.71	41.36	31.75	34.01	34.34	35.5	36.28
	F-SD11+F-SD12	35.25	26.37	33.01	34.87	34.96	27.83	31.97	32.96	44.75	44.11

## Sheet: FMT_Reproductive indices
(f) Reproductive indices
Group	ID	Testis mass (g)	Testis mass/body mass	Epididymis mass (g)	Epididymis mass/body mass	Hormone					Hypothalamus					Testis
						MT (pg/mL)	FSH (mIU/mL)	LH (mIU/mL)	GnRH (mIU/mL)	T (ng/mL)	Dio2	Kiss-1	GPR54	GnRH	RFRP-3	Dio2	Dio3	Dio2/Dio3	Kiss-1	GPR54	GnRH	Stra8
Con	Con01	1.0161	0.0196348	0.1433	0.00276908	35.7011	57.0853	6.72312	51.7371	7.76809	1.0114	0.465805	1.01262	1.00329	1.0069	1.00351	1.0013	1.00221	1.02147	1.00375	1.00063	1.0001
	Con02	0.9589	0.0149945	0.1159	0.00181235	56.2588	53.947	6.64345	51.8396	6.86368	1.23115	0.791758	1.31635	1.23122	0.782503	1.13492	0.756109	1.501	1.30783	1.11382	0.891151	0.963707
	Con03	0.4148	0.00948548	0.0486	0.00111137	37.6277	54.0163	6.00066	40.2322	5.55432	0.647332	1.2558	1.34766	0.782563	1.15174	1.22163	0.669384	1.82501	0.282373	1.09811	0.680131	1.05785
	Con04	0.1014	0.00243282	0.0377	0.000904511	51.0482	74	7.1901	60.654	6.56222	1.33203	1.38178	1.30063	0.814317	0.739655	0.638521	1.97888	0.322668	1.04488	2.4012	1.23675	1.02001
	Con05	1.1452	0.0192632	0.1323	0.0022254	30.4467	52.1702	7.41261	47.9705	7.21465	1.28003	1.0029	1.02067	0.796886	0.806211	1.01543	1.51922	0.668388	2.50296	0.695895	1.39404	1.11471
	Con06	1.2828	0.0219132	0.1242	0.00212163	37.3212	60.8929	7.23406	32.1609	5.49133	1.5792	1.10798	0.654408	1.09093	1.33954	1.25568	0.573457	2.18967	1.10796	0.754103	1.05628	0.751567
	Con07	0.8481	0.0174255	0.0851	0.00174851	35.4603	62.5312	6.91266	45.1519	8.22029	0.938141	0.674302	0.984481	1.00238	1.00946	0.958128	1.03867	0.922457	1.07064	0.711656	0.731141	0.836571
	Con08	0.9863	0.0170463	0.0931	0.00160906	42.2472	74.7845	8.12133	31.1615	5.47333	0.900308	1.16149	0.945314	0.953904	1.16549	0.988417	0.655948	1.50685	0.692548	0.638316	1.54823	1.71074
	Con09	1.0371	0.0210152	0.1055	0.00213779	35.1976	56.7854	5.82485	46.5356	5.49358	1.04607	0.648845	1.01004	1.19193	0.895572	1.00002	1.16555	0.857983	0.794329	1.02092	0.705019	0.620907
	Con10	0.3307	0.0058666	0.033	0.000585418	42.0282	60.2237	7.22582	60.7822	8.1618	0.803763	0.748053	1.43516	0.819485	1.52871	1.00178	0.865552	1.15739	0.367126	0.797796	1.18438	0.94619
	Con11	0.9452	0.0146953	0.1149	0.00178638	34.6283	73.1231	5.98967	43.0764	8.15505	0.894614	0.926588	1.50065	1.00412	1.00084	0.799425	0.556178	1.43735	0.810646	1.21592	0.731247	0.839007
	Con12	1.0596	0.0179138	0.1352	0.00228571	54.3979	53.7163	6.22591	46.1256	6.7152	1.41083	1.09812	1.09728	1.92935	0.918031	1.67442	1.32524	1.26349	1.14617	0.645356	0.487611	1.08508
Ab	Ab01	0.999	0.0157125	0.145	0.00228059	25.3675	72.4077	6.93463	54.2738	6.11676	1.86393	1.37873	1.47106	0.826761	0.522716	2.20123	0.68876	3.19593	1.47117	1.06493	0.551024	1.20022
	Ab02	0.7532	0.0126206	0.0938	0.00157172	49.3843	71.7385	5.17656	40.1297	6.46998	1.35726	0.925374	1.88434	1.58057	1.04832	1.97239	1.05282	1.87344	3.37332	1.18202	0.769268	1.40456
	Ab03	1.111	0.0207392	0.1092	0.00203845	47.392	70.2386	6.51984	43.9732	6.61171	0.646853	0.42038	2.69607	1.27883	0.503842	2.13366	0.759068	2.8109	1.3835	1.76387	1.29264	1.24794
	Ab04	1.1117	0.0184883	0.1092	0.00181607	37.5182	84.9148	6.11328	48.4573	7.37213	0.94245	1.11502	1.10248	0.728516	1.02556	1.99528	1.10574	1.80447	1.53658	2.12107	0.975261	2.66886
	Ab05	0.8215	0.0197809	0.0717	0.00172646	45.5968	81.6842	7.32471	51.8908	5.16287	1.05557	0.887659	1.22975	1.20719	0.742948	1.41537	1.62485	0.871074	0.865865	1.564	0.813206	1.85368
	Ab06	1.1412	0.0222847	0.1281	0.00250146	43.6702	78.7074	4.67386	49.636	5.50258	0.804226	1.21842	1.8039	1.78687	0.842056	1.82918	0.651471	2.80777	1.10887	1.08433	1.36093	2.77264
	Ab07	0.8287	0.0157667	0.0744	0.00141553	41.9844	71.0924	7.67083	60.5003	6.86368	1.23114	0.887055	1.7302	1.16513	1.80621	1.8441	0.601727	3.06468	0.612522	0.725684	1.04494	4.85153
	Ab08	0.8806	0.0151514	0.1055	0.00181521	50.7636	70.8386	6.08581	63.3189	5.47558	1.44078	0.776794	1.7731	1.05912	1.55353	2.45535	1.82828	1.34298	0.30513	1.93034	1.21524	0.581522
	Ab09	0.8384	0.0158818	0.0702	0.0013298	50.8512	73.3538	7.80543	44.0501	5.33385	2.05745	1.03628	1.32404	1.00581	1.45651	3.31916	0.699438	4.74547	0.506203	0.836391	1.36101	3.41483
	Ab10	0.3956	0.00882642	0.0388	0.000865685	48.2021	76.3306	7.3769	46.3562	7.50037	2.74094	1.24268	2.03447	1.46722	0.902213	3.90324	0.956127	4.08234	1.2541	1.46806	0.980384	0.56451
	Ab11	0.2488	0.00478462	0.0312	0.0006	35.6354	55.147	7.30273	50.0203	5.36984	1.2654	0.876198	1.23218	0.871999	0.429946	2.80044	3.33514	0.839678	0.527411	3.60851	2.00776	0.523039
	Ab12	0.4391	0.0075982	0.0682	0.00118013	38.3502	79.0536	5.9567	40.0016	7.59036	1.49613	0.982796	1.4575	1.20011	0.705744	1.46373	2.18794	0.669002	1.09184	1.91186	0.944301	0.635274
F-LD	F-LD01	0.0801	0.00119285	0.0162	0.000241251	61.8853	54.8008	9.78601	49.7385	7.87383	0.617815	0.722543	2.14968	0.867932	1.45935	1.82667	0.6926	2.63741	0.852635	4.94437	1.19564	2.03731
	F-LD02	1.2721	0.0292235	0.198	0.00454859	56.0836	49.2395	9.7036	44.3832	8.1798	0.594438	0.641284	1.39727	0.403142	1.16377	1.92973	0.5534	3.48705	0.59395	0.777229	1.4787	1.08902
	F-LD03	0.967	0.0194372	0.1394	0.00280201	55.602	47.6242	10.1486	59.7572	9.70738	0.642555	0.712955	1.62635	1.73046	0.7634	1.66218	0.3209	5.17974	0.738956	0.741103	1.3177	1.84185
	F-LD04	0.0914	0.00252835	0.0268	0.000741355	52.6902	56.0469	10.7804	64.0363	7.83558	0.972873	0.917837	2.25729	2.08407	0.997822	1.82183	0.4556	3.99874	0.324695	1.22382	1.02144	1.85787
	F-LD05	0.6836	0.0121529	0.1058	0.00188089	43.7578	55.1008	8.69546	54.7863	9.83337	0.378619	0.788328	2.21767	0.775152	0.977915	1.64882	0.8137	2.02633	0.793767	1.11661	1.66394	2.57099
	F-LD06	0.7075	0.0139327	0.0592	0.00116581	41.4809	52.1471	8.84929	70.3397	8.40927	0.539213	0.996423	1.47887	1.05432	0.665308	1.76745	0.8526	2.07301	0.494257	1.8025	3.33861	1.54399
	F-LD07	0.8623	0.0168715	0.1074	0.00210135	50.8731	55.0085	9.87666	77.3349	9.60839	1.83796	0.853917	1.32631	1.4915	2.46902	1.28009	1.3921	0.919536	0.587223	2.44824	1.24261	2.35913
	F-LD08	0.3452	0.00767964	0.0465	0.00103448	65.3225	44.3936	8.5224	71.9796	7.34288	1.43786	0.863189	1.40526	0.778446	1.15905	1.07487	0.5434	1.97804	0.397497	1.22531	0.818375	2.03758
	F-LD09	1.0325	0.0182163	0.1178	0.00207833	65.6291	55.0547	11.0689	42.5896	10.5488	1.66872	1.11486	1.6629	0.247705	0.904381	4.53711	2.3416	1.93761	1.59955	3.22966	1.45792	2.38944
	F-LD10	0.9829	0.014555	0.1366	0.0020228	41.5685	48.0396	9.83271	53.7101	7.31589	1.09399	0.881839	1.4491	0.530614	2.17935	1.66124	1.5404	1.07845	0.533749	1.34544	0.464912	3.96412
	F-LD11	1.1503	0.0161536	0.1628	0.0022862	42.9258	53.0009	10.014	58.8092	10.3823	1.23376	0.681038	1.42517	1.44477	1.21876	1.40501	0.8334	1.68587	0.750546	1.29594	1.38845	1.59175
	F-LD12	0.9337	0.0158901	0.0632	0.00107556	45.1589	59.6006	8.74765	48.4829	8.72649	0.968774	1.72734	1.0357	0.643874	2.38093	1.39552	0.6397	2.18152	1.53304	0.668292	1.54273	1.52355
F-SD	F-SD01	0.9471	0.0195884	0.1239	0.00256256	78.2395	46.7935	9.41791	69.2635	9.23043	0.689359	0.734702	1.22752	1.24663	0.860993	2.14401	2.0271	1.05768	2.15735	1.26483	0.227949	1.62622
	F-SD02	0.5439	0.0102487	0.0748	0.00140946	76.2253	43.5629	7.56095	38.8998	8.51501	0.759283	0.630723	1.15438	0.659728	0.462236	1.61702	1.8234	0.886813	0.345762	1.74917	1.4764	2.46961
	F-SD03	0.4921	0.0101969	0.0318	0.000658931	64.1403	36.0402	8.30264	56.7337	8.40027	0.941183	0.420486	1.3124	1.34551	1.02616	1.735	1.1892	1.45897	0.490378	1.53466	0.979003	2.00707
	F-SD04	0.7809	0.0154328	0.098	0.00193676	78.8963	48.1088	7.53073	40.5397	9.35867	2.09385	0.471395	1.81779	1.14343	0.621469	2.36726	2.5638	0.92334	0.594474	1.8057	0.865238	1.90368
	F-SD05	1.0241	0.0185492	0.0912	0.00165187	69.1539	55.9085	9.01411	54.4019	8.25629	1.77325	0.550015	1.29478	2.92498	1.13771	1.71771	1.2455	1.37914	0.849285	1.78092	0.72518	1.44176
	F-SD06	0.9494	0.0192303	0.0723	0.00146445	74.3425	50.901	7.19835	46.0231	7.97057	1.02323	0.791146	0.950772	0.888058	1.9735	2.09354	3.5569	0.588586	0.587795	3.55445	0.507337	1.55681
	F-SD07	0.7935	0.0142306	0.0881	0.00157999	65.8918	37.0786	7.21757	49.9435	7.87383	1.13157	0.614829	0.956193	1.11124	1.01563	1.94405	1.4142	1.37466	0.831996	1.18807	0.505509	1.43902
	F-SD08	1.1304	0.0160797	0.1445	0.00205548	49.1873	40.5169	8.41801	69.7503	8.5735	1.52474	0.503897	1.29201	0.858291	0.765953	2.07174	1.4418	1.43692	0.883436	1.2436	1.40833	1.69448
	F-SD09	1.2868	0.0146627	0.1459	0.00166249	63.8557	43.66	8.2477	56.708	8.91772	1.8031	0.817976	1.74073	0.364392	0.529622	1.31969	0.4443	2.97027	1.07129	0.662007	1.41608	1.51812
	F-SD10	1.0489	0.0173401	0.1149	0.00189949	62.6954	43.0091	8.07464	69.2635	6.98517	1.48467	1.23139	1.32011	1.07162	1.70799	1.01471	0.9845	1.03069	0.63759	0.640876	0.807429	1.84181
	F-SD11	1.2112	0.0169044	0.2081	0.0029044	57.0469	51.8933	7.13516	43.5376	8.31028	1.57829	0.514901	0.72349	1.18528	2.87065	1.15676	1.2868	0.898941	0.671548	0.982624	1.33251	1.45062
	F-SD12	0.8381	0.0156391	0.0712	0.00132861	60.8782	57.6392	7.89608	72.7483	8.04931	2.01974	0.491384	1.50706	0.551672	0.933923	1.3781	2.5586	0.538617	0.659508	2.03301	1.40619	0.940065
